# Supplementary material for: Prenatal Exposure to Triclocarban Impairs ESR1 Signaling and Disrupts Epigenetic Status in Sex-Specific Ways as Well as Dysregulates the Expression of Neurogenesis- and Neurotransmitter-Related Genes in the Postnatal Mouse Brain
Source: Int J Mol Sci. 2021 Dec 4;22(23):13121. doi: 10.3390/ijms222313121 (PMC8658534; doi:10.3390/ijms222313121)
Supplement: Supplementary file 1 [file ijms-22-13121-s001.zip]

Archive with 1 entries (1 files):
- ijms-1448680-supplementary.pdf
